# Supplementary material for: Aptamer-Mediated Electrochemical Detection of SARS-CoV-2 Nucleocapsid Protein in Saliva
Source: Biosensors (Basel). 2024 Sep 30;14(10):471. doi: 10.3390/bios14100471 (PMC11505747; doi:10.3390/bios14100471)
Supplement: Supplementary file 1 [file biosensors-14-00471-s001.zip]

Archive with 1 entries (1 files):
- biosensors-3204017-supplementary.pptx
